# Supplementary material for: A nationwide survey of the tabanid fauna of Cameroon
Source: Parasit Vectors. 2021 Aug 9;14:392. doi: 10.1186/s13071-021-04894-0 (PMC8351441; doi:10.1186/s13071-021-04894-0)
Supplement: Supplementary file 2 — Additional file 2: Table S1. Species distribution of tabanids in different sites and bioclimatic zones of Cameroon (2015–2017). Asteriks (*) indicate the presence of species. [file 13071_2021_4894_MOESM2_ESM.xlsx]

## Sheet: Additional file 2_Table S1
Genus/Species	Sudan savanna (Far North)					Sudan savanna (North)			Guinee savanna (Adamawa)			Mosaic forest (East)				Rain forest (Sanaga)			Highland Plateau (North West)
	Kainide	Kalang	Diddel Tanne	Yanga	Doulam	Mbele	Zone 26	Zone 27	Mbidjoro	Velambai	Vina du Sud	Campe Général	Oudou	Gabong	Minali	Abattoir	Palm oil plantation	Game Reserve	Bali Top Quarters	Saphery	Babah	Njinki	Tchaboutchou	Munam	Ntchuobo
Tabanus (13 spp.)
T. taeniola	*	*	*	*	*	*	*	*	*	*	*	*	*		*	*	*	*
T. par			*	*	*	*	*	*	*	*	*	*	*			*	*	*
T. socius									*	*	*	*	*			*	*	*
T. latipes																*
T. argenteus																*	*
T. biggutatus						*	*	*			*	*	*
T. gratus						*	*	*	*		*	*	*
T. fasciatus											*	*	*	*	*
T. secedens			*
T. ruficrus															*
T. ricardae										*
T. sufis						*	*	*
Tabanus sp.			*													*	*		*	*	*	*	*	*	*
Chrysops (5 spp.)
C. silacea																*	*	*
C. funebris													*	*
C. dimidiata																*	*	*
C. longicornis									*	*	*					*	*	*
C. distinctipennis						*	*	*	*	*	*
Haematopota (4 spp.)
H. decora									*	*	*					*	*	*
H. nigripennis														*
H. pluvialis																	*
Haematopota sp.																*	*	*
Ancala (2 spp.)
A. fasciata											*	*	*			*	*
Ancala sp.			*	*
Atylotus (1 sp.)
A. agrestis									*		*
