# Supplementary material for: A nationwide survey of the tabanid fauna of Cameroon
Source: Parasit Vectors. 2021 Aug 9;14:392. doi: 10.1186/s13071-021-04894-0 (PMC8351441; doi:10.1186/s13071-021-04894-0)
Supplement: Supplementary file 3 — Additional file 3: Table S2. The abundance of tabanids in the different sites of the different bioclimatic zones (2015–2017). [file 13071_2021_4894_MOESM3_ESM.xlsx]

## Sheet:  Additional file 3_Table S2
	Sudan savanna					Sudan savanna			Guinee savanna			Mosaic forest				Rain forest			Highland plateau
Genus/Species	Kainide	Kalang	Diddel Tanne	Yanga	Doulam	Mbele	Zone 26	Zone 27	Mbidjoro	Velambai	Vina du Sud	Campe Général	Oudou	Gabong	Minali	Abattoir	Palm oil plantation	Game Reserve	Bali Top Quarters	Saphery	Babah	Njinki	Tchaboutchou	Munam	Ntchuobo
Tabanus (13 spp.)
T. taeniola	0	0.82	9.25	9.25	6.49	0.44	0.45	0.40	0.35	0.50	0.76	0.36	0.22	0	0.08	48.63	12.02	3.09	0	0	0	0	0	0	0
T. par	0	0	0.04	0.04	0.23	0.15	0.27	0.23	0.26	0.2	0.27	0.06	0.03	0	0	38.63	7.92	3.48	0	0	0	0	0	0	0
T. socius	0	0	0	0	0	0	0	0	0	0	0	0.08	0.06	0	0	3.23	0.27	0.26	0	0	0	0	0	0	0
T. latipes	0	0	0	0	0	0	0	0	0	0	0	0	0	0	0	0.73	0.24	0	0	0	0	0	0	0	0
T. argenteus	0	0	0	0	0	0	0	0	0	0	0	0	0	0	0	0.28	0.09	0	0	0	0	0	0	0	0
T. biggutatus	0	0	0	0	0	0.21	0.37	0.26	0	0	0	0.03	0.08	0	0	0	0	0	0	0	0	0	0	0	0
T. gratus	0	0	0	0	0	1.10	1.67	1.15	0.01	0	0.09	0.06	0.11	0	0	0	0	0	0	0	0	0	0	0	0
T. fasciatus	0	0	0	0	0	0	0	0	0	0	0.02	0.03	0.03	0.03	0.06	0	0	0	0	0	0	0	0	0	0
T. secedens	0	0	0	0	0	0	0	0	0	0	0	0	0	0	0	0	0	0	0	0	0	0	0	0	0
T. ruficrus	0	0	0	0	0	0	0	0	0	0	0	0	0	0	0.03	0	0	0	0	0	0	0	0	0	0
T. ricardae	0	0	0	0	0	0	0	0	0	0.05	0.07	0	0	0	0	0	0	0	0	0	0	0	0	0	0
T. sufis	0	0	0	0	0	0.21	0.31	0.26	0	0	0	0	0	0	0	0	0	0	0	0	0	0	0	0	0
Tabanus sp.	0	0	0	0	0	0	0	0	0	0	0	0	0	0	0	1.39	0.45	0	0.01	0.01	0.10	0.01	1.01	0.10	0.04
Chrysops (5 spp.)
C. silacea	0	0	0	0	0	0	0	0	0	0	0	0	0	0	0	0.65	0.12	0.02	0	0	0	0	0	0	0
C. funebris	0	0	0	0	0	0	0	0	0	0	0	0	0.19	0.03	0	0	0	0	0	0	0	0	0	0	0
C. dimidiata	0	0	0	0	0	0	0	0	0	0	0	0	0	0	0	1.56	0.19	0.03	0	0	0	0	0	0	0
C. longicornis	0	0	0	0	0	0	0	0	0.53	0.06	0.35	0	0	0	0	3.06	0.12	0.12	0	0	0	0	0	0	0
C. distinctipennis	0	0	0	0	0	0.6	0.56	0.65	0.31	0.23	0.51	0	0	0	0	0	0	0	0	0	0	0	0	0	0
Haematopota(4 spp.)
H. decora	0	0	0	0	0	0	0	0	0.06	0.02	0.12	0	0	0	0	0.79	0.17	0.05	0	0	0	0	0	0	0
H. negripennis	0	0	0	0	0	0	0	0	0	0	0	0	0	0.03	0	0	0	0	0	0	0	0	0	0	0
H. pluvialis	0	0	0	0	0	0	0	0	0	0	0	0	0	0	0	0	0.11	0	0	0	0	0	0	0	0
Haematopota sp.	0	0	0	0	0	0	0	0	0	0	0	0	0	0	0	0.48	0.08	0.02	0	0	0	0	0	0	0
Ancala (2 spp.)
A. fasciata	0	0	0	0	0	0	0	0	0	0	0.15	0.03	0.19	0	0	0.53	0.17	0	0	0	0	0	0	0	0
Ancala sp.	0	0	0.04	0.04	0	0	0	0	0	0	0	0	0	0	0	0	0	0	0	0	0	0	0	0	0
Atylotus (1 sp.)
A. agrestis	136.64	35.55	136.25	70.44	0	0	0	0	0.02	0	0.01	0	0	0	0	0	0	0	0	0	0	0	0	0	0
Total	136.64	36.37	145.58	79.77	6.72	2.71	3.63	2.95	1.54	1.06	2.35	0.65	0.91	0.09	0.17	99.96	21.95	7.07	0.01	0.01	0.10	0.01	1.01	0.10	0.04
